# Supplementary material for: Structure Revision of Penipacids A–E Reveals a Putative New Cryptic Natural Product, N-aminoanthranilic Acid, with Potential as a Transcriptional Regulator of Silent Secondary Metabolism
Source: Mar Drugs. 2022 May 24;20(6):339. doi: 10.3390/md20060339 (PMC9225364; doi:10.3390/md20060339)
Supplement: Supplementary file 1 [file marinedrugs-20-00339-s001.zip]

Archive with 1 entries (1 files):
- marinedrugs-1719543-supplementary.pdf
